# Supplementary material for: Identification of Novel Glycans in the Mucus Layer of Shark and Skate Skin
Source: Int J Mol Sci. 2023 Sep 20;24(18):14331. doi: 10.3390/ijms241814331 (PMC10532229; doi:10.3390/ijms241814331)
Supplement: Supplementary file 1 [file ijms-24-14331-s001.zip]

Archive with 2 entries (2 files):
- supplementary figures.pdf
- Supplementary File S1.xlsx
